# Supplementary material for: Emergency infection prevention and control training in fragile, conflict-affected or vulnerable settings: a scoping review
Source: BMC Health Serv Res. 2024 Aug 16;24:937. doi: 10.1186/s12913-024-11408-y (PMC11328436; doi:10.1186/s12913-024-11408-y)
Supplement: Supplementary file 2 — Supplementary Material 2. [file 12913_2024_11408_MOESM2_ESM.xlsx]

## Sheet: data
Authors	study dates when done	Study design	Where	Setting	Phase	Disease	Needs assessment	HCP types	Trainee count who gave full data	Monitoring period duration	Duration of training	Stated training objectives	Comparator experience	Active experience	Size of groups in training	Training format	Training Methods or delivery aspects mentioned	Individual outcome(s)	Comparator outcome results	Active group outcome result	Lessons learned about training delivery	Julii notes	Izzy notes	Joanna notes	Complementary interventions	Site	Length	When	Mode	Frontline	ToT	Managers	Nurses	Doctors	Other	Indiv or group	Workshp	Course	Seminar/webinar	Mentor/shadow	e-learning	e-resources	other	Didactic	Demos	Disc/ debate	case studies, scenarios	Role play, simulations	formative assessment
Ahmed 2011	2008-2009	pre-post	Zimbabwe	cholera treatment centres	response	Cholera	6 cholera experts deployed; assessment of situation and response in cholera treatment centres	People being trained were trainers themselves: physicians, nurses, paramedics, pharmacists, environmental health of_x0002_ficers, and community health professionals	15-20/session; # session, total trainers, not stated. They were "selected" for training	18 Jan to 13 June 2009	ToT was a 1 day training conducted 10 times; no information on hands-on training for health workers in CTCs	ToT: The topics covered included epidemiology, pathophysiology, diagnosis, clinical management, complications, and prevention of diarrhoeal diseases, concentrating on cholera; Hands-on training on case managment: focused on the correct procedure of obtaining rectal swabs for microbiological culture from diarrhoea; The CD-based training programme was designed to teach the basics of management and …	pre (not clear what happened previously)	post	15-20	a combination of Training of Trainers (10 sessions, 1 day long) for CTCs (cholera training centre); hands-on training for nurses and physicians working in the CTCs; and separate demonstration for health workers at infectious disease hospital in Harare of using computer-based interactive training method/programme.	ToT - Lecture sessions, Group discussions, Audiovisual presentations Computer-based interactive training - no further info on methods Hands-on training - no further info on methods "training courses comprised lecture sessions, group discussions, and audiovisual presentations" "Computer-based interactive training method was also demonstrated to a core-group of health professionals, comprising phys…	NATIONAL Case# Death# Implied CFR	7378 cases 332 deaths implied CFR 4.5%	22 cases 0 deaths implied CFR 0%	Nothing, all statements are about case management principles, so content of lessons but not how to deliver them.	Death from cholera can be same day, so reasonable to ratio cases/ concurrent deaths for CFR				in-house but	1 day	in Post	Blended	yes	yes	unclear	yes	yes	paramedics, pharmacists, environmental health officers, and community health professionals	group	unclear	yes	no	no	yes	yes		yes	yes	unclear	unclear	unclear	no
Bemah 2019	Sept 2014 to March 2015	pre-post	Liberia	ETU	Response phase, which is only ETU methods & outcomes	EVD	no information on needs assessment or how the content and format of training was arrived at	58% clinicians, 42% not clinicians	923 intrntl 4595 local	Pre and immediately post	8 day course	Ensuring HCW safety, improving effectiveness and quality of care for patients in the ETUs, fighting the epidemic through patient care and isolation to prevent transmission spread	pre (not clear what happened previously)	post; inf. rate is 3 months later, knowledge outcomes were immediately assessed	unclear	face to face; skills oriented	8 days skillsoriented training course, divided into clinical and non-clinical streams, in a 3-phase format: classroom-based didactic training (phase I), simulated patients (recovered Ebola patients) in a mock ETU (phase 2), and mentored introduction seeing patients in an actual ETU (phase 3). Completers were awarded certificates. As workforce and need for the training increased, mobile teams form…	HCW infection rate Knowledge median (IQR) in … PPE donning/doffing EVD clinical care (EVD lab diagnosis) "significant improvements in knowledge on clinical care and IPC concepts"	Baseline: HCW inf rate: 9% Clinician Knowledge: median (IQR) 54 (35-75)	Post: HCW inf rate 1% Clinician Knowledge 82 (70-99)	(specific to ETU training programme) The successful implementation was attributable to national and county MOH leadership and coordination, multi-stakeholder involvement with clear roles and responsibilities, a phased approach, iterative process of adapting training material based on implementation feedback, external quality assurance and resource availability. "Training programmes initiated duri…	Influx of PPE previously scarce may have also helped a lot with inf. rate				Off-site	over 8 days	Pre	F2F	yes	yes	yes	unclear	unclear	non clinicians	group	no	yes	no	yes	no	no		yes	yes	unclear	yes	yes	no
Crouch 2010 Hospenthal 2010	2008-2009	pre-post	pre-deployment, USA	hospitals run by HIC military	readiness, prep	any, but esp. ARM	The course was developed with input from the leading military IC and infectious disease experts specifically building on the lessons learned from recent IC in-theater reviews	registered nurses (RNs) and licensed vocational nurses (LVNs)	18 (assessed fully)	Pre and immediately post	5 day course	to prepare these personnel to assume primary IC responsibilities at a level III facility. The ultimate goal was to reduce the MDRO transmission occurring in and out of the combat theater in those personnel return_x0002_ing with combat-related injuries	pre (not clear what happened previously)	post, soon after but maybe not immediately after	5	face to face classroom- based, didactic instruction combined with on-site hands-on training	5 days intensive training, didactic teaching with practical hands on experience. Lectures, discussion, instructions, tasked to problem solve in scenarios, compliance monitoring, sample collection for surveillance, instructions, demonstrations in real settings (watching other HCPs), treatment options; writing assignment - anual plan for IC; (CD-ROM) with hyperlinks to key documents, lectures, the …	Knowledge	Pre: 65% mean (range 38-88%)	Post: mean 86% (range 71-100%)	no relevant comments other than summary of what happened and what topics courses should address in future					Off-site	over 5 days	Pre	Blended	yes	unclear	unclear	yes	no		group	no	yes	no	unclear	yes	yes		yes	yes	yes	yes	no	no
Patel 2021	April 2020-Jan 2021	pre-post	22 African countries	multiple, generally in health facilities	readiness, response	C19	A WHO survey of 88 countries to assess implementation of the WHO core components of an IPC programme found that only 54% had in-service IPC training. .... "Drawing from existing global guidance, a best practices toolkit which was later adapted and published by the Africa Centres for Disease Control and Prevention, was developed in both English and French based on the IPC hierarchy—source controls…	HCWs in healthcare settings	42058 across all countries; but outcomes not available for all	April 2020-Jan 2021	not stated, but likely modular	facility-based IPC water, sanitation, and hygiene (WASH)	pre (not clear what happened previously)	Locally designed & delivered curriculum based on framework provided, checklist was core to this	not stated	rapid in-service	Implementing partners used this framework to design and/or adapt training modules to individual country contexts, in partnership with ministries of health. Countries had varying levels of COVID-19-related restrictions on travel and in-person gatherings, so each country selected an appropriate combination of in-person and virtual training.; ... use of a checklist was core Additionally, Last Mile H…	HCW reporting to work # Facility level attributes - most of them are structural and not about individual HCP activity, such as if handwashing stations were available & functional	See tables 2,3 & 4 in report	See tables 2,3 & 4 in report	development and maintenance of a trained health workforce should be supported through inclusion of IPC in training curricula at all levels, rather than within individual disease-specific programmes. Integration of IPC training in curricula for medical, nursing and other health professional students and established career pathways for IPC professionals can strengthen IPC capacity at national and s…	No info about training delivery, only about the curriculum				in-house but	unclear, variable	unclear	Blended	yes	unclear	unclear	unclear	unclear	unclear	both or either	unclear	yes	unclear	yes	unclear	unclear	unclear	yes	unclear	unclear	unclear	unclear	unclear
Bazeyo 2015	not clear - likely 2014	pre-post	Uganda	Hospitals	readiness	EVD	Uganda is at a high risk of Ebola transmission following the outbreak of Ebola in West Africa and the Democratic Republic of Congo. This is because of the high cross-border movements between these countries. Given Uganda's history of multiple Ebola outbreaks and looming risk of yet another EVD outbreak due to the ongoing outbreak in West Africa and neighbouring Democratic Republic of Congo, it wa…	health workers who were nurses, medical assistants,and Medical doctors. Multidiscip teams included lab technicians, border post officers, immigratin and security officers, media	210 health workers and 120 other multidisciplinary team members on Ebola surveillance, preparedness and response.	immediate	5 day course. A training of longer period would either not be attended by many people or some of the people would be off for some time and this would endanger the team spirit that the training was intended to achieve.	the overall aim of the training was to empower health workers, immigration officers and other members of the multi-disciplinary multi-sectoral response teams in the border districts with knowledge and skills to conduct surveillance, investigate and respond effectively in the event that an Ebola Virus Disease (EVD) outbreak occurs. As for health care workers this included training and mentoring th…	pre (not clear what happened previously)	EVD specific training	not clear	f2f workshop over 5 days. Participants were hand-selected.	The training was participatory using: group discussions, brainstorming; small group work, demonstrations, visual aids, role plays, case studies; and practical exercises. This tried to build on the experiences of these different professionals who were enhancing their expertise over and above their long experience in health care and surveillance. It also augured well with the adult training techniq…	Knowledge, Figure 5	% pass scores, PRE Arua 57 Busia 59.5 Kasese 68 Kisoro 66.5 Kabale 77.5 Tororo 71.5	% pass scores, POST Arua 70 Busia 66 Kasese 76 Kisoro 75 Kabale 87 Tororo 88.5	1) Site selection for the training should put into consideration possible engagement with an Ebola outbreak. In such a situation, the participants would see what they are trained in as relevant and applicable. 2) Trainee selection: The trainees should be of multidisciplinary nature since the Ebola outbreak would need different sectors to work together and when these have received a similar traini…				sensitising community through radio talks; logistical support for PPE; districts preparadness and response plans developed	in-house but	5 days	in Post	F2F	yes	unclear	unclear	yes	yes	lab technicians, border post officers, immigratin and security officers, media	group	yes	yes	no	no	no	no		no	yes	yes	yes	yes	no
Carlos 2015	28 October to 13 November 2014	pre-post	Philippines	Hospitals	Readiness, prep	EVD	Countries unaffected by EVD, such as the Philippines, are required to prepare for the introduction of cases. Even if no EVD cases occur, symptomatic travellers from West Africa who meet the case definition of suspected EVD have to be managed according to the same protocols until they are confirmed as EVD negative.11 Although briefings for health care workers (HCWs) in Ebola treatment centres have…	doctors, nurses and medical technologists	364	during and immediate	3 day workshop	to increase capacity to rapidly detect, isolate and safely care for EVD cases within the Philippine health system, both public and private. The aims of the workshop were for participants to be able to provide safer care for patients with EVD and to prevent disease transmission in the health-care and community settings. The strategy was to train teams (each usually with five members) of key health…	pre (not clear what happened previously)	EVD-specific training workshops	50-120	Intention was to scale out the training, it was delivered in three batches over a two-week span (each batch had over 100 participants: 127, 115, 122). Hospitals selected from each province (regional, private, local goverment) were asked to send a team of five -at least one doctor, one nurse, and one technical (lab) person. Curriculum consisted of 18 lectures and 10 practical or small group sessio…	At registration, every participant was given one set of PPE (apart from rubber boots) for personal use during the workshop. The PPE sessions were conducted in large groups numbering from 50 to 120 (Figure 1).PPE donning and doffing skills were first demonstrated to the whole group, which was then divided into two groups for demonstration and practice. Rigid donning and doffing protocols were foll…	Knowledge Confidence Acceptability of training	Tables 2 & 4 have detailed info; Baseline # answered correctly knowledge was 7, IQR 6-8	Post survey, # answered correctly knowledge was 9, IQR 8-9 Figure 3 is the 2 distributions of answers together, not same people, so median 7 to median 9	Two areas of knowledge that were not as well understood: that soap and water is effective for hand hygiene in EVD and the transmission of Ebola virus. The change in the former is understandable since during the practical sessions alcohol-based hand rubs were used for hand hygiene practice. In hospitals and EVD isolation units the concept of “direct transmission” is confusing when it also includes…					Off-site	3 days	in Post	F2F	yes	unclear	unclear	yes	yes	medical technologists	group	yes	yes	no	no	no	no		yes	yes	no	no	yes	no
Das 2022	March 2020 to June 2021	pre-post	India	hospital	response	C19	The initial focus of the study was to identify the deficiencies in existing IPC practices in a hospital in North India and perceive the opportunities for improvement. Prior to Covid, only one ICO (Infection conrol officer) and no training; ICO inititated a ICT (infection control team) and in June 2019 some training has started. Then Covid hit. PDSA.... a task force was to be set up for the immine…	students and HCPs	3100	15 month period, but used 2 key weeks: W10 to W12	not delimited, was a constant programme, not clear how many repeat training sessions happened, probably many	To improve a lot of things, but cleaning practices were the most tangible things audited	From June 2019, ... sessions on infection control in the form of lectures & demonstrations on hand hygiene, biomedical waste disposal, surface disinfection, needle stick injuries prevention and management, and introduction to antimicrobial stewardship program	C19-specific training	no info; some was self-directed, 104 sessions for 2552 ppl implies about 25 each; 23 sessions for 548 students implies about 22 each	A total of 2552 HCP and 548 medical students were trained in IPC through multiple offline/onsite sessions over a period of 15 months during the ongoing pandemic. Repeated training (for reinforcement). Sensitization on COVID-19 was conducted for nursing in-charge of various sections of the hospitals and sanitafy supervisions - for raising awaness. For the initial 3–4 weeks, only physical training …	The project was in 4 phases: assess (assessment of the current IPC practices and infrastructure), planning (incl. sensitisation, pamplets, training - videos, live demos), execution (inc. ward training, class training, onlin training, poster campaign), monitoring (active and passive monitoring and observation), re-enforcement (updating SOPs, re-assessing, more training) FORMATS: poster campaigning…	A general assessment of the knowledge, attitude, and practices was made from the pre- and post-class questionnaires from the previously conducted classes on infection control. Compliance with disinfection routine … Try Wk10 to Wk12 in Figure 4; they mention transmission dynamics to explain this.. otherwise there is little baseline data for our outcomes	Compliance mean % About 62%	Compliance mean % - about 78%	It was noteworthy that at the beginning of the audit the overall compliance was 50% which increased to 80% and above. Despite the regular training, compliance decreased whenever newly recruited HCP were posted. With subsequent reinforcement training, there was a steady increase in overall compliance over the successive weeks (1)the key stakeholders in an effective IPC program are the housekeeping…				In summary, training was proceeded by needs and gaps analysis not only regarding knowldege and skills but also hospital set up/structures. And both were tackled with interventions. Ther sis astrong component of awarness raising in the hospital e.g. senior nursing stuff (buy in) and poster capmaigns. There is a strong element of repeated training also to accomodate changes in staff.	mixed places	unclear	mix in post & Pre	Blended	yes	unclear	no	yes	unclear	student HCPs; housekeeping staff	both or either	yes	unclear	unclear	yes	yes	yes	ward training, class training, onlin training, poster campaign), monitoring (active and passive monitoring and observation), re-enforcement (updating SOPs, re-assessing, more training)	yes	yes	no	no	no	unclear
El Sokkary 2020	June 2016 to Oct 2017 "preintervention surveys were conducted between May and August 2016. The interventions took place between September 2016 and June 2017, and the postintervention surveys were done between July and October 2017."	pre-post	Egypt	Emergency ICU	response	ARMs	Antibiotics are available and distributed in public pharmacies with-out prescription in Egypt although this is an illegal act under the Egyptian law. Further education campaigns are still required to raise awareness among health care providers about the correct antibiotic prescribing rules [6,7], the effects of overuse/underuseof antibiotics, bacterial resistance, and the resulting high financial…	not clearly stated, but likely…. HCWs include: 8 workers, 70 nurses and 14 clinicians	not stated	Baseline was 3-4 month period 2016, post monitoring period was 3-4 months in 2017, approx same season; long gap	not stated	To reduce ARM infections: to reduce antibiotic prescribing. The study aims to assess the effect of certain stewardship actions on the use of antibiotics for device-associated infections in the emergency intensive care unit in Egypt.	pre (not clear what happened previously)	a bundle of training & new protocols	no info	months during the ongoing pandemic	For anesthesiologists, a training curriculum has been developed, focusing on antibiotic resistance, infection prevention strategies and antibiotic use in DAI cases. For nursing staff,the training course included steps to apply infection control measures, as well as device¨insertion and care bundles. Each training session was given with a pre-and post-test. Colored leaflets and posters demonstrati…	#cases with ARM	Baseline case# 61	Final time point case# 10	Continuous monitoring for prescription part could be conducted as a part of educational needs assessment with subsequent consideration in educational events. The use of microbiology tests to direct prescribing decisions should be a central focus of AS activities in LMICs. The proposed intervention was implemented for research purposes, the results reported would inspire facility leaders to endors…					mixed places	unclear, multiple sessions	in Post	F2F	yes	unclear	unclear	yes	yes	"workers" and "clinicians"	unclear	no	yes	no	no	no	no		unclear	unclear	yes	unclear	no	unclear
Etebarian 2023	2021-09-01	pre-post	Iran	Dentist training, schools & clinics	response	C19	A previous cross-sectional study indicated the need for educating Alborz dental students about COVID-19	Dental students	118 students participated in the webinar, and 88 responded to pre- and post-intervention questionnaires. 73 participants participated in the follow-up survey (after 2 months)	Immediate and 2 months later	3 hour webinar	In this study, educational content was designed regarding COVID-19 management in dentistry. The aim of preparing this comprehensive content was to improve the knowledge, attitudes, and practices toward this infectious disease among students just before the official re-opening of dental schools in Iran.	pre (not clear what happened previously)	3 hour webinar with Q&A, video demonstrations, lectures	118 on the webinar	Content presented in 3 parts: (1) virology and pathology of coronavirus, signs and symptoms, duration of infection, period of being a carrier after virus exposure, effective masks, seal check, mask disinfection methods in emergencies, virus durability on surfaces, and efficient mouth rinses against the virus (2) concerned transmission routes, measures to minimize the possibility of producing infe…	Looks like mostly presentation-style of the webinars with opportunities for Q&As. Also several short educational videos were used to show the correct way of mask-wearing, mask sealing, and proper PPE. This content was mainly based on clinical tips selected and collected by the health ministry of Iran, which had been sent to dental schools to educate students during the COVID-19 pandemic, and the …	Knowledge, Attitude, Practice (self-reported)	PRE, Mean, sd Knowledge 7.78, 1.58 Practice 50.75, 5.79 Attitude 43.13, 3.86	Immediate post, Mean, sd Knowledge 10.66, 0.89 Practice 56.81, 3.19 Attitude 45.28, 2.39 2 MONTHS POST Knowledge 11.56, 0.57 Practice 59.40, 0.93 Attitude 45.88, 1.31	The slight improvement in attitude (6.37%) shows that greater changes toward COVID-19 might need long-term education and appropriate information presentation strategies When training was introduced, pandemic was no longer an unknown topic. Therefore, an educational intervention conducted at the beginning of the outbreak could have had a more significant impact on the attitude and practice of the …			Looks like training should be accompanied with relevant RCCE products and dissemination stratgies (e.g. posters, video snipptes etc.) This comes from this study but also others.	Moreover, the protocols were sent to students’ social media groups and printed as posters in clinical departments to encourage safe practices.	Off-site	3 hour webinar	Pre	pure digital	yes	no	no	no	no	dental students	both or either	no	no	yes	no	yes	yes		yes	yes	yes	unclear	no	no
Jones-Konneh 2017	Sep 2014 to May 2015	pre-post	Sierra Leone	ETUs	response	EVD	In Sierra Leone, one reason for the initial failure to control Ebola outbreak was inadequate education on infection, prevention and control (IPC). Nosocomial infection caused the death of many health care workers (HCWs). Concern for establishment of Ebola treatment centers (ETCs) and HCWs to be provided with the necessary personal protective equipment (PPE) and training to serve in their respecti…	nurses, cleaners, hygienists and others working at an ETC	6206	we can vary, but taking as start-end of Nat Acad period, a few weeks	3 days min, 5 days for clinicans without prior IPC training	public concern for establishment of Ebola treatment centers (ETCs) and HCWs to be provided with the necessary personal protective equipment (PPE) and training to serve in their respective roles effectively and safely.	A curriculum that covered many but not all of same topics, Table 2	training programme with diverse features " theory, case studies, isolated skill station, simulated case management. A three-day module on donning and doffing PPE, hand hygiene, small group tutorials. Also a mock ETU that took health care workers through scenarios"	not stated	The Training Academy offered the following courses using a WHO curriculum and these courses were taken in various combinations based on experience and needs. The training seems to be fully face to face.	A) 5-day clinical training for clinicians without prior IPC/PPE training: This includes 3-day enhanced clinical/IPC training with lectures and skills stations, and 2-day simulated patient exercises at a mock ETU. This course was provided both at the National Academy and at the mobile education facility throughout the country. B) 3-day augmented clinical training for clinicians with prior IPC/PPE …	Case# at start of Nat Academy, compred to cases at end of Nat Academy period before training at each ETC	About 580 new cases	About 45 new patients	The curriculum of the training academy was compared with that of the initial training training at the academy was more intensive, revealing how HCWs should prepare for working at the ETC, the IPC needed to be carried out by HCWs, clinical care and clini_x0002_cal cases at the ETC. another major difference between the two curricula was the inclusion of simulated patients and survivors’ panel discu…	Vast majority of trainees were domestic		3-day training was not enough. The curriculum was based on a facilitators guide for IPC in the training of nurses, cleaners, hygienists and others working at an ETC This included: ● What is EVD and how it is transmitted. ● Signs and symptoms of EVD ● Open discussion on the effect of EVD on the community and how its spread can be stopped. ● Transmission of EVD in the health facility ● The concept …	HCWs were also trained at their respective ETCs to encourage them to continue to work diligently and safely (reinforcement)	mixed places	3-5 days	mix in post & Pre	F2F	yes	unclear	unclear	yes	unclear	cleaners, hygienists and others working at an ETC	group	yes	yes	no	no	no	no		yes	yes	unclear	unclear	yes	no
Kabego 2023	Dec 2018 to Feb 2019	pre-post	DRC	Health facilities (HF)	response	EVD	Initial and process assessment of IPC performance was conducted by integrating response teams using a validated IPC assessment tool for HF. We recruited 24 IPC mentors (one IPC mentor for three HF) to play following roles: assessment of IPC performance in HF, identifcation of IPC gaps, suggestion of key actions for improvement, provide assistance to HF in the plan_x0002_ning of IPC activities and…	never says	?; 69 health facilities "564 HW were trained in IPC practices (50.3% of all the HW) and 874 HW (77.9%) were immunized with rVSV-ZEBOV-GP vaccine (Merck, Ltd) "	at 8 weeks after intvn	3 days	to assess the impact of a Pay for Performance Strategy (PPS) in improving IPC performance in healthcare facilities (HF)	not paying them…. Unclear what happened previously	training programme including performance bonus	not stated	Interventions included training of HW; f2f 3 day training. IPC practices in HF were assessed every two weeks. The IPC assessment tool comprised 34 questions aggregated in 8 sections: triage and isolation capacity, IPC committee in HF, hand hygiene, PPE, decontamination and sterilization, linen management, hospital environment and Waste management. Depending on the category of the HF and the IPC s…	Per WHO and DRC’s Ministry of Health modules. The first day of the training focused on basic principles of EVD and IPC standard precautions, triage and patients’ isolation, and hospital-based surveillance. Day 2 training addressed injection safety, cleaning and decontamination of the environment, waste management, safe and dignified burial, psychological aspects of EVD. Day 3 training supported I…	IPC scores	Baseline IPC scores, %, by categ of HF Categ 1, 55.8 Categ 2, 52.9 Categ 3, 33.8 Categ 4, 17.6	Week 8 IPC scores, %, by categ of HF Categ 1, 82.3 Categ 2, 85.2 Categ 3, 76.4 Categ 4, 79.4	Other approaches should be designed, with more effective methods of training and cognitive interventions. "smaller HF were less compliant to IPC measures compared to bigger HF" In the Beni District, many of these small private HF did not have required infrastructure and materials, and HW did not, in most of the cases, required qualifcation for medical practice. Moreover, due to a high number of H…	Gives breakdown by specific IPC areas, too			The implementation of improvement plan for each IPC component consisted not only in providing monetary incentive but as well by training HW, supplying equipment and materials needed for IPC practices (IPC/WASH kits) and supportive supervision at the point of care. Multimodal strategies have shown its efficiency in improving IPC practices.	in-house but	3 days	in Post	F2F	yes	unclear	unclear	unclear	unclear	unclear	group	unclear	unclear	unclear	unclear	no	unclear		yes	unclear	unclear	unclear	unclear	unclear
Odusanya 2022	Unclear, before June 2022	pre-post	Nigeria, Lagos	Primary HC clinics/providers	response	C19	With varying levels and gaps in the knowledge and practices of HCWs and the public, it requires continuous training. Formal means of training such as face-to-face contact lectures may not be suitable during the pandemic. … The baseline survey was to determine the level of COVID-19 knowledge, attitude, and practices among health workers using the pre-tested self-administered questionnaire.	Primary care HCWs	63 HCWs	immediate assessment	5x25 minutes + introduction	to determine the knowledge, attitudes, and preventive practices of HCWs, train them and assess the effect of the virtual training on their clients’ knowledge, attitudes, and preventive practices towards the infection. … The training was conducted to improve the knowledge of the PHC workers on COVID-19 and meet the gaps identified from the baseline survey.	pre (not clear what happened previously)	self-guided / led website	individual presumably	The intervention was a virtual training on COVID-19 for PHC workers. A website was developed for the training. The website was registered, and the name was approved by the regulatory authorities. The training was conducted to improve the knowledge of the PHC workers on COVID-19 and meet the gaps identified from the baseline survey. The website contained videos, presentation slides, quizzes, case …	The delivery methods consisted of a mixture of lectures, practical demonstrations, assignments, and Q&A sessions. Each module had pre-test and post-test multiple-choice questions to monitor participants’ progress. The training was self-paced and delivered entirely online. Four weeks were provided to enable health workers complete the training and the post-intervention data collection was done ove…	Knowledge, practice, attitudes	Scores in each domain are mean, sd Knowledge: 28.48, 2.24 Attitude 34.44, 3.72 Practice 33.95, 3.13	Scores in each domain are mean, sd Knowledge 28.52, 1.92 Attitude 34.83, 3.84 Practice 34.60, 2.73	NB: intvn was more effective among clients although I can't make sense of the p-values for clients... The positive effect of the intervention amongst HCWs and clients cannot be attributable solely to the intervention as both groups were exposed to other sources of information "The efficacy of the intervention is attributable in part to the expertise of the research team, the authentic information…	Uses Wilcoxon for change in practice but t-test for others Only report means, not sure why not medians; they report high changes in paired t-test, but we don't have full data so can't repeat		Interesting study to look up for further training ideas (although outside the scope for this review): The improvement in the HCWs is in conformity with an intervention reported in Pakistan, where a randomized trial amongst nurses in Pakistan utilized WhatsApp to deliver an educational intervention for 12 weeks reported that the intervention group showed significantly better results in infection p…		Off-site	5x25 minutes + introduction, over 4 weeks	in Post	pure digital	yes	unclear	unclear	unclear	unclear	Primary care HCWs	indiv	no	yes	no	no	yes	yes		yes	yes	no	unclear	no	yes
Oji 2018	April to Oct 2015	pre-post	Liberia	Mix of clinical environments, not all ETUs	response	EVD	... conducted a baseline county facility assessment at some selected facilities based on proximity and accessibility. We assessed six facilities: five clinics and the hospital in three out of the five health districts. The baseline facility assessment indicated gaps in IPC practice and compliance. of the County Health Team (CHT) who were clinicians and had some oversight functions to the health f…	Mix of senior ToT, overseers, and frontline HCWs, esp. in remote areas	180	Followup observation visits, typically 1-6m later	2-5 days remote areas, but much repeated contact at not remote areas to encourage compliance	Part ToT, part frontline HCWs : objective is always building IPC capacity to expected to cascade knowledge widely, assessed by compliance with practices taught	pre (not clear what happened previously)	Taught KSKS (1st group) or (2nd group) MST = 5 page survey [checklist] based on the eight core components of IPC = administrative information, standard operating procedure (SOP availability, waste management, equipment and supplies, personnel staffing and training, triage, isolation and other miscellaneous items ((e.g,availability of electricity).	not clear	Between April to October 2015, we conducted f2f IPC training and mentorship at the county, district and facility levels in a selected HTRA (hard to reach areas) of Liberia using the keep Safe, Keep Serving manual and the WHO core components of infection control. Serial follow-up assessments and mentoring using the Liberian Minimum standard tool for safe care in Liberian health facilities (MST) we…	Training consisted of didactic lectures with PowerPoint presentations, group work, skill demonstration, e.g, use of personal protective equipment (PPE) and hand washing techniques as well as direct health worker engagement and mentoring. Used Keep Safe, Keep Serving Infection Control manual (KSKS), WHO eight core components of IPC and the Liberian Ministry of Health's Health Facilities Minimum St…	Compliance with measures, only the quant things they state, take baseline & last known date (usually Sep or Oct 2015)	Baseline % compliance with measures: MST 75% Isolation in place 6% waste/sharps man 60%	Baseline % compliance with measures: MST 90% Isolation in place 30% waste/sharps man 70%	Even though the focus of this paper is on capacity building for health workers, we note and acknowledge other partners who were involved in "community IPC" (e.g, distribution of household hygiene kits and re-enforcement of IPC and hygiene messages at family and community levels). These may have also influenced the positive attitude of the community, though this may be difficult to measure. "We re…			For my benefit (CD framework later): 'As already mentioned in the preceding paragraphs, mHealth uses wireless devices to support medical and public health practice to improve health or healthcare [16]. mHealth interventions may include, e.g. using mo_x0002_bile short text messages (SMS) to stimulate the uptake of service and patient adherence to medication as well as to educate caregivers and ens…		mixed places	2-5 days remote areas, but much repeated contact at not remote areas to encourage compliance	mix in post & Pre	F2F	yes	yes	yes	yes	unclear	clinicians-physician assistants; non-clinicians; midwives, cleaners, registrars	group	yes	yes	no	yes	no	no		yes	yes	yes	unclear	unclear	no
Otu 2016	Oct 2014 pre Feb 2015 post	pre-post	Nigeria, Ondo state	14 HC facilities	response, recovery, readiness	EVD	The electronic tutorial application was designed by a multidisciplinary group of ICT and infectious diseases experts and health system researchers to extend and enhance existing CliniPAK electronic health information systems to disseminate critical information to FHWs in real time via tablet computers	Female (185 people; 91%). 94 (46.3%) community health officers/primary healthcare workers PHC), 26 (12.8%) nurses/midwives, 8 (3.9%) laboratory scientists and 75 (37%) ‘others’ = auxiliary nurses, pharmacy technicians and health record staff.	203 evaluated, of 282 in total	evaluated some weeks later, elapsed time not clear	unclear, probably hours	improving diagnostic and management responses to EVD … educational intervention/course comprised essential information on EVD : source, incubation period, clinical features and route of spread. Other areas covered included transmission, diagnosis of EVD, clinical management and prevention of Ebola transmission in healthcare settings.	pre (not clear what happened previously)	Custom-designed programme	indiv or at least 203	Tablet computer self-guided tutorial; tablets provided by hospitals …. an orientation programme was organized for FHWs of the facilities during which potential participants were trained to use tablet computers and the CliniPAK electronic application. As part of the orientation, the objectives of the study were explained to FHWs after which they were invited to participate in the study there is li…	Ebola awareness tutorial (EAT) was launched on all tablet computers .... Health workers that completed the pre-KAA were required to view the EAT at their convenience over a 2-week period. The 2-week period was chosen to keep the duration of the education intervention short in the context of the FLEM project objective of improving emergency preparedness of the health system to contain the Ebola ou…	knowledge (Table 3), attitude and practice (not extracting this here, table 5), Ebola Awareness Tutorial (EAT) scores (Table 4) … Practices (Tables 6-7)	Before, mean (sd if provided) Total knowledge 0.616 EAT score 61.2 Frequently handwashed proportn 0.95 Freq'ly washed surfaces proportn 0.94	After, mean (sd if provided) Total knowledge 0.682 EAT score 68.2 Frequently handwashed proportn 0.97 Freq'ly washed surfaces proportn 0.965	(Quite a bit about cultural practices, including touching the dead)... " in addition to education interventions discussed in the above paragraphs, we acknowledge that changing age-long practices requires addressing multiple factors ranging from socio-cultural to environmental, economic and structural factors that influence the logic behind people’s behaviour "The user-friendly nature of this appl…			As already mentioned in the preceding paragraphs, mHealth uses wireless devices to support medical and public health practice to improve health or healthcare. mHealth interventions may include, e.g. using mobile short text messages (SMS) to stimulate the uptake of service and patient adherence to medication as well as to educate caregivers and ensure provider compliance with clinical protocols		Off-site	unclear, probably hours	in Post	pure digital	yes	unclear	unclear	yes	yes	community health officers/primary healthcare workers PHC), 26 (12.8%) nurses/midwives, 8 (3.9%) laboratory scientists and 75 (37%) ‘others’ = auxiliary nurses, pharmacy technicians and health record staff.	unclear	no	yes	unclear	no	yes	yes		yes	unclear	no	unclear	no	no
Perera 2022	Mar to Apr 2021	pre-post	Sri Lanka	hospital and community HCWs	response	C19	This study is part of a larger study, which aimsto create and test role-specific COVID-19 IPC guidelines for health workers providing care in LMICs through a development and piloting process in the Philippines and Sri Lanka. The guidelines development team in Sri Lanka included stakeholders from the Ministry of Health Sri Lanka with extensive clinical and public health experience. training materi…	physicians (both hospital and public health physicians), nurses (both hospital and public health nurses), public health midwives and support staff (hospital transport and cleaning staff).	296	immediately post	1 hour session	To improve competency at preventing C19 transmission	For the field health staff, we leveraged on existing monthly in-service training to conduct the IPC training program (so had a regular training programme)	Custom-built programme	unclear	Six face to face in-hospital training sessions were held between mid-March 2021 and the end of April 2021. For the field health staff, we leveraged on existing monthly in-service training to conduct the IPC training program. Hospital physicians and nurses had combined training sessions, while support workers (cleaning staff and transport staff) had separate training sessions. Combinded sessions w…	Presentation, video demonstrations, role play, question and answer. Training began with an introduction from the training leader and administration of the pre-test. The training leader then used the PowerPoint presentation to review the key IPC concepts for each group. This included a multimedia presentation using the videos on handwashing and donning and doffing. Sessions included role play of s…	Knowledge scores	broken down by category, totals Physicians 82.76 Nurses 83.29 MWs 75.39 Support staff 71.20	Physicians 88.30 Nurses 89.71 MWs 84.14 Support staff 77.15	Champions are key to the success of many quality improvement endeavours, including those related to IPC, and more broadly are viewed as agents of change within health facilities. Key to program implementation was the role of champions in facilitating the training, as well as delivery of training sessions featuring multi-media videos and role play to enhance the training experience. Leveraging cha…			Relevant for CD framework: multiple infection prevention and control (IPC) guide_x0002_lines have been produced. COVID-19 guidelines, as with other novel infectious hazards, have relied on best practices and evolving evidence to ensure health workers are equipped with the knowledge and skills to protect themselves and patients while delivering care. However, these guidelines are often developed i…		in-house but	1 hour session	in Post	F2F	yes	no	no	yes	yes	midwives and support staff (hospital transport and cleaning staff).	group	yes	yes	no	no	unclear	unclear		yes	yes	yes	yes	yes	no
Sharma 2021	Aug-Oct 2019	quasi RCT	India	Tertiary hospital "unit of pulmonary, emergency, respiratory ICU, general medicine"	readiness (?)	TB	However, studies highlighted there are a serious knowledge gap and poor attitude about tuberculosis among health care workers, especially nurses, and they recommended acute need of multifaceted interventions to boost knowledge and improve their attitude about tuberculosis Conventionally, nurses are trained through in-service education programs, institutional, regional or national focused training…	Nurses	190, 95 in each arm	1 week after	15 minutes + repetitions	knowledge gains in the following areas: multidrug-resistant tuberculosis which include causative factors of MDR TB, mode of transmission, warning sign and symptoms of the disease, investigating procedure and final diagnosis through CB-NAAT or gene expert, treatment regimen and its duration (DOTs Plus), follow up schedule, precautions and safety measures along with infection control policies. Also…	self-guided reading	m-learning module	individual, presumably	m-learning (e-learning modules), or self-learning	Web-based educational platform which is flexible, participant-centre, works in a self-paced format, applicable for a large group, economize on the time of teaching staff and the cost of instruction. In the present study m-learning module was prepared for intervention group, readable for 15 minutes duration in an attractive graphic pdf format which can be transferred and opened by any smart portab…	Knowledge Attitude	Values are mean, sd Baseline Knowledge 10.7, 3.1 Attitude 9.8, 1.8 POST Knowledge 12.4, 4.4 Attitude 9.9, 1.8	Values are mean, sd Baseline Knowledge 11.7, 3.2 Attitude 9.3, 1.8 POST Knowledge 18.2, 5.4 Attitude 10.3, 1.8	Nowadays, Web technologies and virtual learning environment (e-learning/I- learning/mlearning) offer the potential for inexpensive training and learning opportunities which is flexible, easily accessible, user-centred, self-paced, quickly updated along with lower time commitment (but) Learners need to have access to portable technology…. (and) Learning content must be understandable, attractive w…					in-house but	15 minutes + repetitions	in Post	pure digital	yes	no	no	yes	no		both or either	no	yes	unclear	no	yes	yes		unclear	unclear	no	unclear	unclear	unclear
Shrestha 2020	March 30–July 30, 2020	pre-post	Nepal	ED	response, readiness	C19	The aim of our study was to develop and implement COVID-19 ED triage and protected intubation protocols for COVID-19 patients with in-situ simulation (ISS) training. We had limited time to train the staff, so we decided to focus on “learning while doing”, implementing simulations in the actual workplace with the multidisciplinary ED health care providers in duty	Physicians, nurses, paramedics	38	Outcome collected within 1 week of simulation session(s)	unclear, probably hours	The aim of our study was to develop and implement COVID-19 ED triage and protected intubation protocols for COVID-19 patients with in-situ simulation (ISS) training.	pre (not clear what happened previously)	Simulated patients in triage; simulated intubation	unclear	A total of 22 triage and 13 intubation in-situ simulation sessions were conducted in the emergency departments with multidisciplinary staff (physicians=18, nurses=20) during a period of four months. Each simulation was followed by a debriefing session to discuss the team performance. Practical, simulations, learning from mistakes, focus on LST moments	No indication of other instruction, just on the job learning & instruction: 1. Triage scenarios 2. Intubation practical exercises (but can't see IPC angle on how this was assessed) - using a manequin … with structured feedback and repeat practice, focus on latent safety threats (LSTs) that might not be obvious Example of how a triage scenario was implemented: "For triage ISS, we designed case sce…	Observed triage correct or not; AND self-reported change in skills and confidence levels (Likert scale 1 = disagree 5 = agree)	About 580 new cases self-reported triage confidence 1 (1-2) self-reported triage skill 1 (1-2)	All scores are median (IQR) Triage observed scores, 8.5 (8-9) self-reported triage confidence 4 (3-4) self-reported triage skill 4 (3-4)	The inputs from the participants also helped in refining the protocols and appropriate system change for better and safe management of COVID-19 suspected patients. " This ISS-based training focused on system processes more than just individual skills. It provided an opportunity to test the new protocols, deliberate practice, and system changes, while observing LSTs and possible solutions without …					in-house but	unclear, probably hours	in Post	F2F	yes	unclear	unclear	yes	yes	paramedics	group	no	no	no	no	no	no	simulation sessions	unclear	yes	yes	yes	yes	yes
Soeters 2018	Oct-Dec 2014	pre-post	Guinea	non ETU & other clinical settings "A broad definition of healthcare facility was used - hospitals, clinics, public and private facilities, pharmacies, and informal clinics" "For the first course, trainings were held in U.S. Peace Corps facilities or in school classrooms"	response	EVD	During the 2014±2016 Ebola epidemic in West Africa, a key epidemiological feature was disease transmission within healthcare facilities, indicating a need for infection prevention and control (IPC) training and support. HCWs in healthcare facilities that were not Ebola treatment units (ETUs) were at higher risk of exposure to Ebola due to insufficient infection prevention and control (IPC) measur…	frontline healthcare workers, ToT and support staff like janitors; all kinds of HC facilities "Eligible HCW training participants included all persons working in health- care facilities, including clinical, janitorial, and support staff"	1625	Immediate assessment	Tot: 3 or 4 days Frontline: 2 days	To support IPC efforts in Guinea, a comprehensive strategy designed to include training, supervision, provision of personal protective equipment (PPE) & other IPC supplies, and monitoring & evaluation.	pre (not clear what happened previously)	2 different courses, a supervisors/ToT course a support staff/frontline HCW course	not clear, but could be dozens "Trainings were conducted with a ratio of approximately two IPC trainers per 16 HCWs"	From October–December 2014, two IPC courses were developed and conducted for non-ETU settings. The first course targeted trainers of the curriculum and IPC supervisors, who were physicians, nurses, or other health professionals assigned to oversee IPC activities at a particular facility or group of facilities. This course was a 3- or 4-day f2f training, and included practice conducting rapid IPC …	Trainings included both didactic and hands-on components, practicing skills like PPE donning… checklists Trainings alternated between didactic (55% of training time) and hands-on (45%) segments.	Knowledge & Skills in one summary score, weighted towards skills	Median (IQR) Frontline HCW 17 (12-21) IPC supervisor 23 (20-27) IPC trainers 23 (20-24)	Median (IQR) Frontline HCW 25 (22-28) IPC supervisor 28 (27-29) IPC trainers 28 (27-29) Median test scores increased 40% (IQR range [IQR]: 19±86%) among HCW, 15% (IQR: 8±33%) among IPC trainers, and 21% (IQR: 15±30%) among IPC supervisors (all P<0.0001) to post-test scores of 83%, 93%, and 93%, respectively.	IPC trainings can be conducted and result in immediate improvements in knowledge and practical skills. However, more follow-up would be required to know whether the attendees of the trainings experienced sustained knowledge retention and a reduction in their risk for Ebola following the training, and to confirm whether the IPC trainings were a key component to reducing that risk and preventing Eb…				To support IPC efforts in Guinea, a comprehensive strategy was designed to include training, supervision, provision of personal protective equipment (PPE) and other IPC supplies, and monitoring and evaluation	Off-site	Tot: 3 or 4 days Frontline: 2 days	in Post	F2F	yes	yes	yes	yes	yes	frontline healthcare workers, ToT and support staff like janitor	group	yes	yes	no	no	no	no		yes	yes	unclear	yes	yes	no
Tauxe 2011	Nov 2010 to Apr 2011	pre-post	Haiti	clinics receiving cholera patients, but probably community burden too	response	Cholera	Departmental training - Twelve department-level training sessions were conducted, at least 1 in each department. Each team also visited up to 3 functioning CTCs in each department to assess local needs for further training	A group of 33 master trainers was identified, drawn mainly from CDC locally employed staff and PEPFAR partners with experience in adult learning. Other health officials also attended; 45 persons took the training-of-trainers course.…. Nurses, physicians, and pharmacists from all health centers with hospital beds were invited to participate in the department training sessions.	unclear, large "Personnel in 9 departments were trained before civil unrest around the National Election on Nov 28 complicated travel; by the following week, when department-level training was completed, 521 persons had been trained. One experienced trainer remained in each department to further replicate training and to provide local technical assistance. In each department, further training the…	Nov 2010-Apr 2011	1-2 days	The goal of this course was to cover the practical essentials of treatment, epidemiology, and prevention of cholera so that those trained could then immediately train health care providers.	pre (not clear what happened previously)	Being trained F2F, as part of cascading knowledge & skills programme	45 in initial course, more in cascade	Standardized training package consisting of 10 training modules, each with PowerPoint slides and speakers’ notes, assessment tools including a pre/post-test, and a resource library of up-to-date guidance, job aides, and supplemental training materials from other organizations (e.g., WHO, Africa CDC). Cascading ToT F2F sessions… pamphlets, and videos …. The training package was produced as hard co…	Training methods included a mixture of didactic lectures and case studies, brief knowledge-check questions, reflection questions, and, where feasible, simulation of key skills such as donning and doffing PPE. ToT: Day1 covered much material, probably lecture but doesn't say how, mentions a projector and elsewhere implies hands-on learning & practical learning; Day 2: On the second day the trainer…	CFR	4% pre	< 1% post Rapid review in the field of pre-course surveys showed that many trainees entered the training unaware of the basics of cholera treatment but understood the essentials by the end of the course. Regrettably, the assessment forms were then misplaced	Lessons learned not so much about the training, but rather ways to measure outcomes: Monitoring and evaluation of the outcomes of training are part of continuous improvement. Longer term evaluation and training are being planned now, including assessing the need for refresher and in-service training. Not clear if the following conclusions are based on the results of the training: Practical hands-…	Were many CDC staff deployed from USA/rich countries?		Looks like a toolkit approach		Off-site	1-2 days	in Post	Blended	yes	yes	yes	yes	yes	pharmacists, other potential HCPs	group	yes	yes	no	no	unclear	yes		yes	yes	yes	yes	no	no
Tsiouris 2022	Jun-Oct 2020	pre-post	11 African countries	Multiple clinical	response	C19	In addition to sustained and integrated education and training on epidemic preparedness and response, HCW need access to rapid knowledge transfer during outbreaks and emergencies. In the early months of the COVID response, many organizations hosted training webinars and videos, including the WHO etc. But Ministries of Health across the continent lacked easy access to COVID-19-specifc training cou…	Trainees were selected by health facility managers, and included physicians, nurses, other health facility-based staff, community health workers, health managers and others…. Most trainees (56%) were nurses and 57% were female	8797	immediate post-evaluation of skills and knowledge	1-8 days, 3 median	To delivery the curriculum using the same competency framework but adapted to local situations. The training course met its objectives, including reach_x0002_ing large numbers of people in a short amount of time, and contributing to improved knowledge, skills and con_x0002_fdence among frontline HCW confronting COVID-19.	pre (not clear what happened previously)	Customised to each country using basic curriculum elements, so delivery completely varied " in person, virtual or self guided training"	no info	Varied hugely, some in person, some hybrid, some online Countries also adapted the delivery modality, language, and training strategy to fit local context. Examples of delivery strategies included in-person training adhering to appropriate safety protocols (social distancing and mask-wearing); live (synchronous) distance training using the Zoom™ platform; asynchronous training that participants c…	Six countries relied mostly on in-person trainings while adhering to social distancing protocols and country safety guidelines whereas five countries (Eswatini, Kenya, Lesotho, Mozambique, and South Sudan) delivered trainings using a combination of in person and virtual training. Training duration ranged from 1 to 8 days, with a median length of 3 days. Using the backward design approach to curri…	Proportion who passed custom exam, which includes knowledge & skills domains	Mean (sd) Angola 0.57 (0.1) Burundi 0.27 (0.11) Kenya 0.72 (0.14) Lesotho 0.59 (0.14) Malawi 0.56 (0.11) Rwanda 0.59 (0.11) S. Leone 0.54 (0.14) Zambia 0.62 (0.12) Total 0.59 (0.15)	Mean (sd) Angola 0.68 (0.10) Burundi 0.69 (0.10) Kenya 0.89 (0.07) Lesotho 0.69 (0.12) Malawi 0.74 (0.11) Rwanda 0.73 (0.10) S. Leone 0.70 (0.13) Zambia 0.70 (0.10) Total 0.73 (0.13)	Respondents reported that .... the main barriers limiting their ability to respond to COVID-19 at their health facility included lack of access to testing kits for COVID-19 (55%), lack of access to PPE (50%), limited space in the facility to isolate patients (45%), lack of access to technical equipment (43%), funding or budget constraints (42%), understaffing (39%), and lack of motivation from st…	Very little here about delivery, although we could compare the delivery mode to the improvement scores and see if there was any difference				mixed places	1-8 days, 3 median	mix in post & Pre	Blended	yes	unclear	yes	yes	yes	community health workers, health managers and others	unclear	no	yes	unclear	unclear	yes	yes		yes	unclear	unclear	unclear	unclear	unclear
Wassef 2020	About August 2018 to February 2019 (their end of phase ii to end of phase iii period)	pre-post	Egypt	Surgical ICU, hospital	response	Enterobacteriaceae and multidrug resistant Acinetobacter baumannii colonizers	Phase I was surveillance mostly, no info about how they decided the control measures	doctors, nurses and workers	not stated	<= 6 months	Several weeks (no more detail)	To achieve adherence to the bundle of actions intended to reduce SSIs by administering prophylactic antiBiotics, twice daily wound cleaning, screening for microbes (surveillance) and other actions	pre (not clear what happened previously)	not described " meetings, education and training of personnel"	no info	no info	No info except for actions desired in the bundle, 5S or 6S	Patient case# Out of all patients (Table 1) how many cases (Table 2) Other outcomes are evaluated post- only, not pre too	Incidence was 49/177 , or 0.2768	Incidence was 14/93, or 0.1505	no information on this topic	Majority of studies are like this, mention training with no description				unclear	Several weeks (no more detail)	in Post	unclear	yes	unclear	unclear	yes	yes	"workers"	both or either	unclear	unclear	unclear	unclear	unclear	unclear		unclear	unclear	unclear	unclear	unclear	unclear
Zafar 2020	2020, before July	pre-post	Pakistan	3 hospitals	readiness, response	C19	They adopted guidance from other organisations, but didn't describe the development	400 healthcare professionals (271 junior doctors, 90 nurses, 39 non-clinical hospital workers)	393	2 weeks post intervention start	one-off document to read	training to improve the preparedness of in those dealing with the COVID-19 infection. Study aimed at evaluating the preparedness of the healthcare professionals as per the international guidelines, finding out if a statistically significant difference is present between the preparedness of healthcare workers based on their designation, and if an improvement could be made through an educational in…	pre (not clear what happened previously)	one-off document to read	Individual	Just 1 document to read, self guided study	as an educational intervention, an informative document, that was short and pertinent, was circulated through social media, which was purposed to be used as a quick reference guide and a learning tool. The material was extracted from CDC’s “interim infection prevention and control recommendations for COVID-19 in health care settings,”the Government of Pakistan COVID-19 website for the local guide…	Checklist items about …. Knowledge Awareness of C19 as a hazard Participation in C19 preparedness programme Adherence to specific actions Confidence about covid IPC	Too many domains to list here, but broken down by staff category at pre but not post level, so can't extract comparable numbers at both time points	Some domains unchanged but some signif. Higher % correct answers	Online meetings weren't realistic because of demands on staff time, soc'distancing meant no F2F training too					mixed places	one-off document to read	in Post	pure digital	yes	unclear	unclear	yes	yes	non-clinical hospital workers	both or either	no	unclear	unclear	unclear	yes	yes		yes	unclear	unclear	unclear	unclear	unclear
Jafree SR, Zakar R, Rafiq N, Javed A, Durrani RR, Burhan SK, et al. WhatsApp-Delivered Intervention for Continued Learning for Nurses in Pakistan During the COVID-19 Pandemic: Results of a Randomized-Controlled Trial. Front. Public Health 2022; 10: 739761. https://doi.org/10.3389/fpubh.2022. 739761	unstated, but published Feb 2022 In COVID so at least 2020 onwards	RCT	Pakistan	Hospitals	response	C19	not formally described, except… "In Pakistan, there is a critical need for nurses and other allied healthcare staff to receive continued learning support. Healthcare professionals have reported the need for clearer communication related to infection prevention and control. There is also a need for a more systematic and integrated infection control team at each hospital, with a trained infection c…	Nurses	102 controls 106 intervention	appears to be immediately assessed at end	21 tutorials each 5-10 minutes long over 12 weeks	1. Is there a significant difference between the pre-post-test results of the intervention and control group after the intervention, in comparison to their baseline scores and in comparison to each other? 2. Do the socio-demographic characteristics of the nurse participants in the intervention group show significant associations with post-test results? 3. Is there any feedback about the value of …	project prefaced by a continued learning booklet sent via email & WhatsApp (no additional education)	project prefaced by a continued learning booklet sent via email & WhatsApp ACTIVE group: text messages, pdf files, images, audio notes, 5-10 minute long video tutorials…. Including case-study discussion and time for question and answers	16-20 persons potentially for interaction, but on demand individual review	messages on WhatsApp groups with appointed moderator & 3 health experts	project prefaced by a continued learning booklet sent via email & WhatsApp ACTIVE group: text messages, pdf files, images, audio notes, 5-10 minute long video tutorials…. Including case-study discussion and time for question and answers Daily messages were sent to provide support in answering questions of participants and coordinating feedback and comments about the training. Though nursing schoo…	Knowledge, IPC practices or knowledge (unclear which) Test scores Mean (sd)	IPC PRE 31.47 (1.0) POST 33.25 (3.14) Knowledge PRE 31.44 (1.29) POST 33.13 (3.47)	IPC PRE 31.77 (0.55) POST 34.36 (2.68) Knowledge PRE 31.60 (0.79) POST 34.97 (6.13)	Findings add to existing research that nurses require longer periods of training and support for continued learning and not just training that is restricted to a few hours or 2–3 days. It is also important that even during pandemics and physical distancing, we must continue online-based digital learning for practicing frontline workers to support a learning mindset without breaks in skill develop…	it is stressed that intervention group improved, but so did controls; between-group differences were not signif between groups				mixed places	21 tutorials each 5-10 minutes long over 12 weeks	in Post	pure digital	yes	no	unclear	yes	no	none	both or either	no	yes	no	no	yes	yes		yes	yes	yes	yes	no	no
Rao S, Rohilla KK, Kathrotia R, Naithani M, Varghese A, Bahadur A, Dhar P, Aggarwal P, Gupta M, Kant R. Rapid workforce development to combat the COVID-19 pandemic: experience from a tertiary health care centre in North India. Cureus. 2021 Jun 11;13(6).	Mar-Jun 2020	pre-post	India	Hospitals, but …. Venues included multiple halls, auditoriums, large open corridors, cul-de-sacs and simulation labs	response	C19	"Brainstorming by subject experts and administrators is pivotal for ensuring the identification of all areas requiring training and for framing their learning objectives."	(with eligible outcomes) Nurses, paramedics + non-medical, nurses+paramedics	at least 1000; some will be double counted	unclear	unclear "Within four months, 327 sessions were conducted with the help of 153 Instructors for 16 different training sessions... Seventy-six sessions were delivered through online mode during this period to maintain strict distancing, in which 2,706 participants were trained by 85 instructors."	to strengthen and build the capacity of the workforces.	pre (not clear what happened previously) - described as though they had prepared for years	Mostly small group work on specific topics, principles and procedure	small groups, unclear, partly individuals joining	both F2F & online sessions; largely didactic, some practical	Hand hygiene: Demonstration and hands-on training PPE donning, doffing: Demonstration and interactive small group discussion Safety precautions: Video demonstration and interactive small group discussion Food Prep: Video demonstration and interactive small-group discussion Ambulance disinfectn: PowerPoint presentation and interactive small-group discussion Cadavers: Demonstration and hands on tra…	Skills test scores Mean (sd)	Covid19 prevention skills Nurses 10.0 (2.7) Paramedics and Non-medical staff 9.8 (0.8) Environmental sanitation, handling cadavers Nurses & paramedics Environmental sanitation and handling cadavers 6.6 (2.6) Ambulance disinfection 7.7 (2.9) Precautionary measures around food 7.1 (2.4)	Covid19 prevention skills Nurses 12.1 (3.1) Paramedics and Non-medical staff 11.4 (2.4) Nurses & paramedics Environmental sanitation and handling cadavers 12.8 (1.8) Ambulance disinfection 13.6 (1.9) Precautionary measures around food 13.4 (1.8)	Parallel training sessions and rapid creation of a good pool of instructors facilitates fast-track mass-training activities. The availability of an action plan for training would be a useful resource, one that could be adopted and implemented to rapidly respond to and control medical emergencies affecting populations on a large scale.	"Achieving a cutoff score of 70% by the participant was required for successful completion of training. Participants who achieved a score below 70% were re-trained." : are they reporting after multiple training scores or after first effort?				Off-site	unclear "Within four months, 327 sessions were conducted with the help of 153 Instructors for 16 different training sessions... Seventy-six sessions were delivered through online mode during this period to maintain strict distancing, in which 2,706 participants were trained by 85 instructors."	in Post	Blended	yes	unclear	unclear	yes	yes	paramedics	both or either	yes	yes	unclear	no	yes	yes		yes	yes	yes	no	yes	no
Otu A, Okuzu O, Effa E, Ebenso B, Ameh S, Nihalani N, Onwusaka O, Tawose T, Olayinka A, Walley J. Training health workers at scale in Nigeria to fight COVID-19 using the InStrat COVID-19 tutorial app: an e-health interventional study. Therapeutic Advances in Infectious Disease. 2021 Aug;8:20499361211040704.	30 March - 20 June 2020	pre-post	Nigeria	multiple clinical contexts; training provided anywhere with signal	response	C19	Is informed by NG experience of EVD, but nothing very specific otherwise…. an e-health tablet application was used to educate them during the Ebola virus disease outbreak of 2014 in Nigeria. To further validate our strategy of using e-health training solutions in this context, we designed a tutorial app consisting of training modules and tests to train frontline health workers on COVID-19; the ai…	doctors, nurses, midwives, laboratory technicians, pharmacists, community health officers (CHO) and Community Health Extension Workers	627	immediately post completion?	60 minutes	the aim was to bridge the gap between social distancing and the provision of essential up-to-date training in a safe environment.	pre (not clear what happened previously)	The training module (consisting of video, audio and text-based learning materials, was created in English and then translated to three major languages: Hausa, Igbo and Yoruba.	Fundamentally indiv	Digital, WhatsApp delivery, training dashboard (would tick off when completed?) … mostly is information-based; unclear what happened when they tapped	In local languages + English Certif of completion issued at end App designed to help with low literacy levels The COVID-19 content for the tutorial was drawn from the NCDC; the US Center for Disease Control; the World Health Organization (WHO); and Johns Hopkins University The training modules were also updated weekly in tune with the current guidelines from the WHO and the NCDC.	multi domain, questions Knowledge Mean (sd) Post evaluation of App content is useful, eg. skills I can use at work	53.92 (11.72)	73.55 (12.17) Skills I can use at work: 97% yes	When asked what additional assistance they would require implementing what they had learned on the course, 42 (35%) respondents stated that they would require supervisory support, 29 (24%) stated they would require videos, 18 (15%) stated they would like print material. 13 (11%) stated that they would like classroom-based training. When asked to identify which aspects of the app they found most u…	It is possible these results include the other Otu21 publication results				mixed places	60 minutes	in Post	pure digital	yes	no	unclear	yes	yes	midwives, laboratory technicians, pharmacists, community health officers (CHO) and Community Health Extension Workers	both or either	no	yes	no	no	yes	yes		yes	unclear	no	unclear	no	no
Otu A, Okuzu O, Ebenso B, Effa E, Nihalani N, Olayinka A, Yaya S. Introduction of mobile health tools to support COVID-19 training and surveillance in Ogun State Nigeria. Frontiers in Sustainable Cities. 2021 Mar 5;3:638278.	Unclear, before March 2021	pre-post	Nigeria	multiple clinical contexts; training provided anywhere with signal	response	C19	not described	CHWs, nurses, medical records officers, CHEWs, lab scientists	123	immediately post completion?	unclear	"safety measures to observe within wards and quarantine centers dealing with COVID-19"	pre (not clear what happened previously)	COVID-19 Mobile tutorial App was built using the MediXcel Lite health technology platform	Fundamentally indiv	Digital, WhatsApp delivery, training dashboard (would tick off when completed?) … mostly is information-based; unclear what happened when they tapped	In local languages + English Certif of completion issued at end App designed to help with low literacy levels The COVID-19 content for the tutorial was drawn from the NCDC; the US Center for Disease Control; the World Health Organization (WHO); and Johns Hopkins University The training modules were also updated weekly in tune with the current guidelines from the WHO and the NCDC.	Knowledge Mean (sd)	47.5 (9.4)	73.1 (10)	Only ran on Android… we found a lack of access to Android devices among some health workers in rural areas of Ogun State. InStrat is working with Plus91 to develop a new version of the App that will allow multiple user registrations on the COVID-19 App and enable health workers to share their devices and overcome this challenge. There was a limited storage space to run the COVID-19 App on the mob…	earned a certificate				mixed places	unclear	in Post	pure digital	yes	unclear	unclear	yes	no	medical records officers, lab scientists, CHWs	both or either	no	yes	no	no	yes	yes		yes	unclear	unclear	unclear	unclear	unclear
Thomas MP, Kozikott S, Kamateeka M, Abdu-Aguye R, Agogo E, Bello BG, Brudney K, Manzi O, Patel LN, Barrera-Cancedda AE, Abraham J. Development of a simple and effective online training for health workers: results from a pilot in Nigeria. BMC public health. 2022 Dec;22(1):1-0.	6 April to 1 June 2021	pre-post	Nigeria	multiple	response	C19	"we hypothesized that online learning for HWs in Africa could be improved by designing learning experiences that play to the strengths of online learning and proactively address the barriers faced by this population of learners." We used a learner-centered design thinking process to develop this training. Our process involved understanding learners’ needs and the challenges they face, defining so…	Managers, CHWs, NGO employees, MoH officials, doctors, nurses, IPC focal person, lab workers, Env HWs, immunization officer, other clinical and non clinical, midwives	220	immediate	mean 138 hours, almost 2.5 hours, completed on avg over almost 6 days	to proactively address the barriers faced by this population of learners.	pre (not clear what happened previously)	Custom designed e-learning, Survey Monkey and email to communicate and interfacing software inbetween	Fundamentally indiv	Education modules each presented a brief vignette, occurring in a primary health care facility, in which learners answered questions and received feedback as a means of learning about IPC concepts in an interactive and narrative fashion.	Multimedia (images and video) used in the course were open-access or developed in-house.	Knowledge gains Mean answers correct Satisfaction with training (Likert score/10)	Knowledge 29%	Knowledge 54% Satisfaction 8.95/10	Self-paced was better rather 'released' modules on a schedule this population had low baseline knowledge of IPC. In light of the recommendation that all HWs receive IPC training, this indicates that more work needs to be done to build HW knowledge of foundational IPC concepts. training required learners to have an internet connection and an email account and it was only offered in English. It rem…	"Although the objective of most training is to develop learners’ knowledge and skills, more accessible metrics, such as participation, completion and learner satisfaction are more frequently evaluated"				mixed places	2.5 hours over 6 days	in Post	pure digital	yes	yes	yes	yes	yes	Managers, CHWs, NGO employees, MoH officials, IPC focal person, lab workers, Env HWs, immunization officer, other clinical and non clinical, midwives	both or either	no	yes	no	no	yes	yes		yes	unclear	no	yes	no	yes
Ousman K, Kabego L, Talisuna A, Diaz J, Mbuyi J, Houndjo B, Ngandu JP, Omba G, Aruna A, Mossoko M, Djingarey MH. The impact of Infection Prevention and control (IPC) bundle implementationon IPC compliance during the Ebola virus outbreak in Mbandaka/Democratic Republic of the Congo: a before and after design. BMJ open. 2019 Sep 1;9(9):e029717.	June-July 2018	pre-post	DRC	Up to 878 HCWs, 48 HCF, 3 types of HCF: hospitals, medical centres and health centres	response	EVD	An IPC needs assessment of HCFs was conducted using the IPC scorecard (translated into French and adapted to DRC’s context). The scorecard was developed to serve two purposes: (1) initial rapid facility assessment and (2) weekly monitoring of the progress of IPC interventions	nurses, doctors, others	unclear; hundreds, up to 878	5 weeks from baseline to IPC2 time point	3 days of training, followed by ongoing mentoring	HCW capacity building in basic IPC, IPC kit donation and IPC mentoring	Unclear. This programme is described as refresher training; the previous training is not described; the discussion then says "At the beginning of the study IPC scores in HCFs were very low. This is explained by the fact that in the DRC there is no routine IPC national programme due to inadequate resources in the public health sector. Therefore, the low scores are not surprising given the inadequa…	Training modules were developed by the WHO and approved by the Ministry of health of the DRC. The duration of training sessions was 3days. The first day, the training focused on basic principles of EVD and IPC standard precautions, on triage and isolation of patients and on intra-hospital surveillance. The second day, the trainees learn about injection safety, cleaning and decontamination of the …	unclear	Didactic is the only clear part, with the followup mentoring. It Is likely we could get more details if the WHO curriculum was cited (but no citation given), but they may not have followed that perfectly.	IPC mentoring was done by IPC specialists from WHO Had IPC score cards; although not formally described, these did inform intensity of supervision and followup education, so similar to a formative assessment To ensure adequate consistency of all the interventions, weekly supervision and, in some instances, daily supervision depending on the initial score and the physical conditions of the facilit…	IPC scores, based mostly on practices Mean (sd)	Hospitals 8 (2.82) Medical centres 4 (1.29) Health centres 4 (1.20) All HCFs 4.41 (1.88)	Hospitals 50 (11.92) Medical centres 39 (15.57) Health centres 36 (14.28) All HCFs 39.51 (14.87)	Under-staffing affected IPC scores but this problem was outside what the intervention could improve Critical for the Ministry of Health to develop and implement a national IPC strategy We think that it is important to focus on the quality of training in HCFs instead of relying on the number of HCWs trained. It is more important to have a good IPC structure in an HCF than to have many trained indi…				IPC kit donation, multiple policy plans, patient family access was restricted, isolation unit… Facility management aspects were a big part of this IPC strategy	unclear	3 days of training, followed by ongoing mentoring	in Post	F2F	yes	unclear	unclear	yes	yes	yes	group	no	no	no	yes	no	no		yes	unclear	unclear	no	no	unclear
Shehu NY, Okwor T, Dooga J, Wel AM, Cihambanya L, Okonkon II, Gadanya M, Sebastine J, Okoro B, Okafor O, Abejegah C. Train-the-trainers intervention for national capacity building in infection prevention and control for COVID-19 in Nigeria. Heliyon. 2023 Nov 4.	2020-04-01	pre-post	Nigeria	Lots of staff from different HCFs meeting in one place, so presumably off-site, but never says so explicitily	response	C19	"one-third of states did not have existing IPC structures. Amongst those that had, almost half were not functional. Similarly, other studies have clearly identified IPC gaps in Nigeria" Training of HCWs in Nigeria is largely suboptimal. In a study carried out by Okereke et al., only about a quarter of HCWs in the select northern and southern states of Nigeria have participated in in-service train…	doctors, nurses, health admin, others	61 trained from 24 facilities, all IPC leads….	presume immediate	Eight-hour sessions were held on each of three days	knowledge gain "the relatively smaller number of stem questions in the pre-test and post-test may have limited comprehensive assessment."	not described	mixed methodology of slide presentations, case-based scenarios, and practical hands-on sessions with plenary discussions	unclear	both didactic and participatory using a mixed methodology of slide presentations, case-based scenarios, and practical hands-on sessions with plenary discussions	Train the Trainers with face-to-face instruction and practical hands-on experience	COVID-19 IPC Capacity (custom assessment list) % correct scores: "pretest and post-test tools were adapted from the African regional IPC TOT and WHO tools on COVID-19." Questionnaire not supplied Mean % correct (sd) Satisfaction with course ratings (Likert scale, 0-10) Mean (sd)	IPC Score by Zone (Z) Z1 54 (5) Z2 64 (6) Z3 65 (6) Z4 63 (6) Z5 58 (6) Z6 63 (7)	IPC Score by Zone (Z) Z1 64 (8) Z2 70 (8) Z3 66 (7) Z4 70 (7) Z5 65 (7) Z6 70 (7) Appropriate format 7.2 (0.83) Valuable content 10.0 (0)	Communication prior to the training was rated low; timeliness of notification by the organizers was rather short…. communication gaps were identified which was needed to implement future training					unclear	Eight-hour sessions were held on each of three days	in Post	F2F	unclear	yes	yes	yes	yes	health administrators	group	yes	yes	no	no	no	no		yes	yes	yes	yes	no	no
[truncated: 8 more columns]

## Sheet: answers
Where	When	Mode	Indiv or group	binary
Off-site	Pre	F2F	Indiv	yes
in-house but	in Post	Blended	group	no
on job	unclear	pure digital	unclear	unclear
unclear	mix in post & Pre	unclear	both or either
mixed places
